# Supplementary material for: Additive Effects of Solid Paraffins on Mechanical Properties of High-Density Polyethylene
Source: Polymers (Basel). 2023 Mar 6;15(5):1320. doi: 10.3390/polym15051320 (PMC10007512; doi:10.3390/polym15051320)
Supplement: Supplementary file 1 [file polymers-15-01320-s001.zip]

Archive with 1 entries (1 files):
- polymers-2207953-supplementary.pdf
